# Supplementary material for: Developing a Microsatellite Polymerase Chain Reaction System for Small Yellow Croaker (Larimichthys polyactis) and Its Application in Parentage Assignment
Source: Biology (Basel). 2024 Sep 11;13(9):710. doi: 10.3390/biology13090710 (PMC11428518; doi:10.3390/biology13090710)
Supplement: Supplementary file 1 [file biology-13-00710-s001.zip]

Archive with 1 entries (1 files):
- Supplementary materials_Table S1.pdf
